# Supplementary material for: ﻿Phedimusdaeamensis (Crassulaceae), a new species from Mt. Daeam in Korea
Source: PhytoKeys. 2022 Nov 3;212:57–71. doi: 10.3897/phytokeys.212.82604 (PMC9836587; doi:10.3897/phytokeys.212.82604)
Supplement: XML Treatment for Phedimus daeamensis [file phytokeys.212.82604-treatment1.xml]

<!DOCTYPE tp:taxon-treatment
  PUBLIC "-//TaxonX//DTD Taxonomic Treatment Publishing DTD v0 20100105//EN" "tax-treatment-NSO.dtd">
<tp:taxon-treatment xmlns:tp="http://www.plazi.org/taxpub"><tp:treatment-meta><kwd-group><label>Taxon classification</label><kwd>
                <named-content content-type="kingdom">Plantae</named-content>
              </kwd><kwd>
                <named-content content-type="order">Saxifragales</named-content>
              </kwd><kwd>
                <named-content content-type="family">Crassulaceae</named-content>
              </kwd></kwd-group><mixed-citation publication-type="journal"><person-group><name><surname>Choi</surname><given-names>Tae-Young</given-names></name><name><surname>Son</surname><given-names>Dong Chan</given-names></name><name><surname>Shiga</surname><given-names>Takashi</given-names></name><name><surname>Lee</surname><given-names>Soo-Rang</given-names></name></person-group><article-title>﻿<italic><tp:taxon-name><tp:taxon-name-part taxon-name-part-type="genus" reg="Phedimus">Phedimus</tp:taxon-name-part><tp:taxon-name-part taxon-name-part-type="species" reg="daeamensis">daeamensis</tp:taxon-name-part></tp:taxon-name></italic> (<tp:taxon-name><tp:taxon-name-part taxon-name-part-type="family">Crassulaceae</tp:taxon-name-part></tp:taxon-name>), a new species from Mt. Daeam in Korea</article-title><source>PhytoKeys</source><day>03</day><month>11</month><year>2022</year><volume>212</volume><fpage>57</fpage><lpage>71</lpage><pub-id pub-id-type="doi">10.3897/phytokeys.212.82604</pub-id></mixed-citation></tp:treatment-meta><tp:nomenclature><label>﻿</label><tp:taxon-name>
              <object-id xmlns:xlink="http://www.w3.org/1999/xlink" content-type="arpha" xlink:type="simple">847ECD52-F5D1-5BFC-A9B0-B6E5E0B5B92A</object-id>
              <tp:taxon-name-part taxon-name-part-type="genus" reg="Phedimus">Phedimus</tp:taxon-name-part>
              <tp:taxon-name-part taxon-name-part-type="species" reg="daeamensis">daeamensis</tp:taxon-name-part>
              <object-id xmlns:xlink="http://www.w3.org/1999/xlink" content-type="ipni" xlink:type="simple">urn:lsid:ipni.org:names:77307628-1</object-id>
            </tp:taxon-name><tp:taxon-authority>T.Y. Choi &amp; D.C. Son</tp:taxon-authority><tp:taxon-status xmlns:xlink="http://www.w3.org/1999/xlink" xlink:type="simple">sp. nov.</tp:taxon-status><xref ref-type="fig" rid="F1">Fig. 1</xref></tp:nomenclature><tp:treatment-sec sec-type="material" id="SECID0EDTAE"><title>Type.</title><p>Republic of Korea. Gangwon-do, Inje-gun, Buk-myeon, Wolhak-ri, Mt. Daeam. Elevation 1,000 m. 20 August 2014. K.H. Lee &amp; S.K. So 0001 (holotype <named-content xmlns:xlink="http://www.w3.org/1999/xlink" content-type="dwc:institutional_code" xlink:title="Korea National Arboretum" xlink:href="http://grbio.org/institution/korea-national-arboretum" xlink:type="simple">KH</named-content>; isotypes 2 sheet, <named-content xmlns:xlink="http://www.w3.org/1999/xlink" content-type="dwc:institutional_code" xlink:title="Korea National Arboretum" xlink:href="http://grbio.org/institution/korea-national-arboretum" xlink:type="simple">KH</named-content>).</p></tp:treatment-sec><tp:treatment-sec sec-type="Perennial herbs" id="SECID0ERTAE"><title>Perennial herbs.</title><p>Rhizome woody, elongated. Roots not tuberous; rootstock not robust. Stems numerous, more basally branched, tufted, creeping, ascending, 12–21 cm long, glabrous. Leaves alternate, sessile, coarsely arranged; leaf blade obovate, 1–2.3 cm long, 0.5–1.2 cm wide, flat, base narrowly cuneate, margin apically to mid serrate 4–5×, entire at base, apex obtuse; lower leaves almost all entire. Inflorescence corymbiform-cymose, many-flowered; bracts leaf-like. Flowers bisexual, mostly 5-merous, shortly pedicelled. Calyx tube 2.1–3.2 mm long; lobes spurless, lanceolate, 1–1.2 mm long, apex obtuse. Petals free, yellow, lanceolate to oblong, 5–6.5 mm long, abaxially keeled, apex acuminate, spreading at anthesis. Stamens 10, in 2 series, erect, shorter than petals, those opposite to petals adnate to them to 1/4 of length from the base; anthers red, ellipsoid, ca. 1 mm long; filaments yellow. Pistils 4.5–5 mm long; ovaries ca. 2.5 mm long, connate at the base; styles slender, 2–3 mm long. Carpels 5, erect, equaling or slightly shorter than the petals, adaxially gibbous, shortly connate at the base. Follicles greenish, stellately and horizontally spreading, ca. 4 mm long, with a very short beak. Seeds 0.8–0.9 mm long, brown, obovoid, scalariform, ribbed, striate.</p><p>Flowers in May to June, fruiting in July to August.</p></tp:treatment-sec><tp:treatment-sec sec-type="distribution" id="SECID0EXTAE"><title>Distribution and habitat.</title><p>Republic of Korea (Prov. Gangwon). Stony cliffs and rock crevices, at ca. 1000 m.</p></tp:treatment-sec><tp:treatment-sec sec-type="etymology" id="SECID0E3TAE"><title>Etymology.</title><p>The specific epithet, “<bold><italic>daeamensis</italic></bold>”, is based on the name of the location, Mt. Daeam, where <italic><tp:taxon-name><tp:taxon-name-part taxon-name-part-type="genus" reg="Phedimus">Phedimus</tp:taxon-name-part><tp:taxon-name-part taxon-name-part-type="species" reg="daeamensis">daeamensis</tp:taxon-name-part></tp:taxon-name></italic> was discovered.</p></tp:treatment-sec><tp:treatment-sec sec-type="Korean name" id="SECID0EQUAE"><title>Korean name.</title><p>Dae-am-gi-rin-cho.</p></tp:treatment-sec><tp:treatment-sec sec-type="Molecular diagnosis" id="SECID0EVUAE"><title>Molecular diagnosis.</title><p>In total, 32 sequences of two DNA regions (ITS and <italic>psb</italic>A-<italic>trn</italic>H IGS) were newly obtained from the 16 accessions of <italic><tp:taxon-name><tp:taxon-name-part taxon-name-part-type="genus" reg="Phedimus">P.</tp:taxon-name-part><tp:taxon-name-part taxon-name-part-type="species" reg="daeamensis">daeamensis</tp:taxon-name-part></tp:taxon-name></italic> and the six most closely related taxa (Suppl. material <xref ref-type="supplementary-material" rid="S1">1</xref>: Table S3). We also used 15 sequences from eight accessions obtained from GenBank (<tp:taxon-name><tp:taxon-name-part taxon-name-part-type="genus" reg="Phedimus">P.</tp:taxon-name-part><tp:taxon-name-part taxon-name-part-type="species" reg="aizoon">aizoon</tp:taxon-name-part><tp:taxon-name-part taxon-name-part-type="infraspecific-rank">var.</tp:taxon-name-part><tp:taxon-name-part taxon-name-part-type="variety" reg="floribundus">floribundus</tp:taxon-name-part></tp:taxon-name>, <italic><tp:taxon-name><tp:taxon-name-part taxon-name-part-type="genus" reg="Phedimus">P.</tp:taxon-name-part><tp:taxon-name-part taxon-name-part-type="species" reg="latiovalifolius">latiovalifolius</tp:taxon-name-part></tp:taxon-name></italic>, <italic><tp:taxon-name><tp:taxon-name-part taxon-name-part-type="genus" reg="Phedimus">P.</tp:taxon-name-part><tp:taxon-name-part taxon-name-part-type="species" reg="takesimense">takesimense</tp:taxon-name-part></tp:taxon-name></italic>) for the phylogenetic analysis. The lengths of the ITS and <italic>psb</italic>A-<italic>trn</italic>H IGS alignment were 588 and 272 base pairs, respectively (Table <xref ref-type="table" rid="T2">2</xref>). After an alignment of 24 accessions, we found 173 variable sites and 144 of these were parsimony informative (Table <xref ref-type="table" rid="T2">2</xref> and Suppl. material <xref ref-type="supplementary-material" rid="S1">1</xref>: Table S6). Overall, the GC ratio was 50.5% and 22.5% for ITS and <italic>psb</italic>A-<italic>trn</italic>H IGS, respectively (Table <xref ref-type="table" rid="T2">2</xref>). K2P genetic distances among in-group individuals ranged from 0 to 0.043 (mean 0.023) for ITS and 0 to 0.048 (mean 0.018) for <italic>psb</italic>A-<italic>trn</italic>H IGS (Table <xref ref-type="table" rid="T2">2</xref>). We also found a 6 bp inversion in the <italic>psb</italic>A-<italic>trn</italic>H IGS of all <italic><tp:taxon-name><tp:taxon-name-part taxon-name-part-type="genus" reg="Phedimus">P.</tp:taxon-name-part><tp:taxon-name-part taxon-name-part-type="species" reg="daeamensis">daeamensis</tp:taxon-name-part></tp:taxon-name></italic> accessions and one accession of <italic><tp:taxon-name><tp:taxon-name-part taxon-name-part-type="genus" reg="Phedimus">P.</tp:taxon-name-part><tp:taxon-name-part taxon-name-part-type="species" reg="takesimensis">takesimensis</tp:taxon-name-part></tp:taxon-name></italic> (Suppl. material <xref ref-type="supplementary-material" rid="S1">1</xref>: Table S6). We excluded this inversion from further phylogenetic analysis.</p><table-wrap id="T2" position="float" orientation="portrait"><label>Table 2.</label><caption><p>Results of the cpDNA data sets used in this study. The out-group taxa were included in the analyses, except for the K2P distance.</p></caption><table id="TID0EKABG" rules="all"><tbody><tr><th rowspan="1" colspan="1"/><th rowspan="1" colspan="1">ITS</th><th rowspan="1" colspan="1"><italic>psbA-trn</italic>H IGS</th></tr><tr><td rowspan="1" colspan="1">Sequence length (bp)</td><td rowspan="1" colspan="1">572–579</td><td rowspan="1" colspan="1">234–266</td></tr><tr><td rowspan="1" colspan="1">Aligned length (bp)</td><td rowspan="1" colspan="1">588</td><td rowspan="1" colspan="1">272</td></tr><tr><td rowspan="1" colspan="1">Mean G+C ratio (%)</td><td rowspan="1" colspan="1">50.5</td><td rowspan="1" colspan="1">22.5</td></tr><tr><td rowspan="1" colspan="1">No. of variable characters</td><td rowspan="1" colspan="1">144</td><td rowspan="1" colspan="1">29</td></tr><tr><td rowspan="1" colspan="1">No. of parsimony informative characters (%)</td><td rowspan="1" colspan="1">120 (85.7)</td><td rowspan="1" colspan="1">24 (82.8)</td></tr><tr><td rowspan="1" colspan="1">K2P distance (mean)<sup>*</sup></td><td rowspan="1" colspan="1">0–0.043 (0.023)</td><td rowspan="1" colspan="1">0–0.048 (0.018)</td></tr></tbody></table><table-wrap-foot><fn><p>* Out-group taxa excluded.</p></fn></table-wrap-foot></table-wrap><p>Overall, the inferred phylogenies from the two regions differ, particularly in the basal nodes (Figs <xref ref-type="fig" rid="F2">2</xref>, <xref ref-type="fig" rid="F3">3</xref>). There was a congruence between the <abbrev xmlns:xlink="http://www.w3.org/1999/xlink" xlink:title="maximum likelihood" id="ABBRID0EX2AE" xlink:type="simple">ML</abbrev> and <abbrev xmlns:xlink="http://www.w3.org/1999/xlink" xlink:title="Bayesian interference" id="ABBRID0E22AE" xlink:type="simple">BI</abbrev> trees inferred from the ITS and <italic>psb</italic>A-<italic>trn</italic>H IGS data sets (Figs <xref ref-type="fig" rid="F2">2</xref>, <xref ref-type="fig" rid="F3">3</xref>, Suppl. materials <xref ref-type="supplementary-material" rid="S2">2</xref>, <xref ref-type="supplementary-material" rid="S3">3</xref>: Figs S1, S2; posterior probabilities are indicated in <abbrev xmlns:xlink="http://www.w3.org/1999/xlink" xlink:title="maximum likelihood" id="ABBRID0ET3AE" xlink:type="simple">ML</abbrev> trees). In the <italic>psb</italic>A-<italic>trn</italic>H IGS trees, <italic><tp:taxon-name><tp:taxon-name-part taxon-name-part-type="genus" reg="Phedimus">P.</tp:taxon-name-part><tp:taxon-name-part taxon-name-part-type="species" reg="daeamensis">daeamensis</tp:taxon-name-part></tp:taxon-name></italic> was separated but formed an unresolved polytomy (Fig. <xref ref-type="fig" rid="F3">3</xref> and Suppl. material <xref ref-type="supplementary-material" rid="S3">3</xref>: Fig. S2). <italic><tp:taxon-name><tp:taxon-name-part taxon-name-part-type="genus" reg="Phedimus">Phedimus</tp:taxon-name-part><tp:taxon-name-part taxon-name-part-type="species" reg="sikokianus">sikokianus</tp:taxon-name-part></tp:taxon-name></italic> formed a monophyletic group, whereas all other species showed more complicated and mixed clustering patterns (Fig. <xref ref-type="fig" rid="F3">3</xref> and Suppl. material <xref ref-type="supplementary-material" rid="S3">3</xref>: Fig. S2). In the ITS trees, two major clades were recognized, but only clade 1 was statistically robust (Fig. <xref ref-type="fig" rid="F2">2</xref> and Suppl. material <xref ref-type="supplementary-material" rid="S2">2</xref>: Fig. S1). The three samples of the putative new species, <italic><tp:taxon-name><tp:taxon-name-part taxon-name-part-type="genus" reg="Phedimus">P.</tp:taxon-name-part><tp:taxon-name-part taxon-name-part-type="species" reg="daeamensis">daeamensis</tp:taxon-name-part></tp:taxon-name></italic>, formed a well-supported monophyletic clade (bootstrap value; BS = 95%; posterior priority; PP = 0.99) that was separated from the other species. <italic><tp:taxon-name><tp:taxon-name-part taxon-name-part-type="genus" reg="Phedimus">Phedimus</tp:taxon-name-part><tp:taxon-name-part taxon-name-part-type="species" reg="daeamensis">daeamensis</tp:taxon-name-part></tp:taxon-name></italic> again formed a clade together with <italic><tp:taxon-name><tp:taxon-name-part taxon-name-part-type="genus" reg="Phedimus">P.</tp:taxon-name-part><tp:taxon-name-part taxon-name-part-type="species" reg="middendorffianus">middendorffianus</tp:taxon-name-part></tp:taxon-name></italic> (one sample) and <italic><tp:taxon-name><tp:taxon-name-part taxon-name-part-type="genus" reg="Phedimus">P.</tp:taxon-name-part><tp:taxon-name-part taxon-name-part-type="species" reg="takesimensis">takesimensis</tp:taxon-name-part></tp:taxon-name></italic> (three samples), but the statistical support was very weak (Fig. <xref ref-type="fig" rid="F2">2</xref> and Suppl. material <xref ref-type="supplementary-material" rid="S2">2</xref>: Fig. S1). All accessions of <italic><tp:taxon-name><tp:taxon-name-part taxon-name-part-type="genus" reg="Phedimus">P.</tp:taxon-name-part><tp:taxon-name-part taxon-name-part-type="species" reg="sikokianus">sikokianus</tp:taxon-name-part></tp:taxon-name></italic> formed a well-supported clade (BS = 95.9%; PP = 0.99) with samples of <italic><tp:taxon-name><tp:taxon-name-part taxon-name-part-type="genus" reg="Phedimus">P.</tp:taxon-name-part><tp:taxon-name-part taxon-name-part-type="species" reg="kamtschaticus">kamtschaticus</tp:taxon-name-part></tp:taxon-name></italic> and <italic><tp:taxon-name><tp:taxon-name-part taxon-name-part-type="genus" reg="Phedimus">P.</tp:taxon-name-part><tp:taxon-name-part taxon-name-part-type="species" reg="aizoon">aizoon</tp:taxon-name-part></tp:taxon-name></italic>, both of which were not monophyletic (Fig. <xref ref-type="fig" rid="F2">2</xref>, Suppl. material <xref ref-type="supplementary-material" rid="S2">2</xref>: Fig. S1). <italic><tp:taxon-name><tp:taxon-name-part taxon-name-part-type="genus" reg="Phedimus">Phedimus</tp:taxon-name-part><tp:taxon-name-part taxon-name-part-type="species" reg="latiovalifolius">latiovalifolius</tp:taxon-name-part></tp:taxon-name></italic> was nested within a clade containing samples of <italic><tp:taxon-name><tp:taxon-name-part taxon-name-part-type="genus" reg="Phedimus">P.</tp:taxon-name-part><tp:taxon-name-part taxon-name-part-type="species" reg="kamtschaticum">kamtschaticum</tp:taxon-name-part></tp:taxon-name></italic> and <italic><tp:taxon-name><tp:taxon-name-part taxon-name-part-type="genus" reg="Phedimus">P.</tp:taxon-name-part><tp:taxon-name-part taxon-name-part-type="species" reg="aizoon">aizoon</tp:taxon-name-part></tp:taxon-name></italic> (Fig. <xref ref-type="fig" rid="F2">2</xref>).</p><fig id="F2" position="float" orientation="portrait"><object-id xmlns:xlink="http://www.w3.org/1999/xlink" content-type="doi" xlink:type="simple">10.3897/phytokeys.212.82604.figure2</object-id><object-id xmlns:xlink="http://www.w3.org/1999/xlink" content-type="arpha" xlink:type="simple">DA25F116-96FF-59C7-BB23-82FB5B33CC08</object-id><label>Figure 2.</label><caption><p>Maximum likelihood tree for individuals of <italic><tp:taxon-name><tp:taxon-name-part taxon-name-part-type="genus" reg="Phedimus">Phedimus</tp:taxon-name-part><tp:taxon-name-part taxon-name-part-type="species" reg="daeamensis">daeamensis</tp:taxon-name-part></tp:taxon-name></italic> and related taxa based on nrITS. Numbers above branches indicate bootstrap values (&gt; 50%) and posterior probabilities (&gt; 0.5).</p></caption><graphic xmlns:xlink="http://www.w3.org/1999/xlink" xlink:href="phytokeys-212-057_article-82604__-g002.jpg" position="float" orientation="portrait" xlink:type="simple" id="oo_765260.jpg"><uri content-type="original_file" xlink:type="simple">https://binary.pensoft.net/fig/765260</uri></graphic></fig><fig id="F3" position="float" orientation="portrait"><object-id xmlns:xlink="http://www.w3.org/1999/xlink" content-type="doi" xlink:type="simple">10.3897/phytokeys.212.82604.figure3</object-id><object-id xmlns:xlink="http://www.w3.org/1999/xlink" content-type="arpha" xlink:type="simple">B7C0219C-38FF-5499-B76C-E2BF16F8341E</object-id><label>Figure 3.</label><caption><p>Maximum likelihood tree for individuals of <italic><tp:taxon-name><tp:taxon-name-part taxon-name-part-type="genus" reg="Phedimus">Phedimus</tp:taxon-name-part><tp:taxon-name-part taxon-name-part-type="species" reg="daeamensis">daeamensis</tp:taxon-name-part></tp:taxon-name></italic> and related taxa based on <italic>psb</italic>A-<italic>trn</italic>H IGS. Numbers above branches indicate bootstrap values (&gt; 50%) and posterior probabilities (&gt; 0.5).</p></caption><graphic xmlns:xlink="http://www.w3.org/1999/xlink" xlink:href="phytokeys-212-057_article-82604__-g003.jpg" position="float" orientation="portrait" xlink:type="simple" id="oo_765261.jpg"><uri content-type="original_file" xlink:type="simple">https://binary.pensoft.net/fig/765261</uri></graphic></fig></tp:treatment-sec><tp:treatment-sec><!--Section generated to contain objects referenced in tp:taxon-treatment.--><fig id="F1" position="float" orientation="portrait"><object-id xmlns:xlink="http://www.w3.org/1999/xlink" content-type="doi" xlink:type="simple">10.3897/phytokeys.212.82604.figure1</object-id><object-id xmlns:xlink="http://www.w3.org/1999/xlink" content-type="arpha" xlink:type="simple">1894993B-0E8E-5820-ABDF-C3DEE0CDFB5F</object-id><label>Figure 1.</label><caption><p><italic><tp:taxon-name><tp:taxon-name-part taxon-name-part-type="genus" reg="Phedimus">Phedimus</tp:taxon-name-part><tp:taxon-name-part taxon-name-part-type="species" reg="daeamensis">daeamensis</tp:taxon-name-part></tp:taxon-name></italic><bold>A</bold> habit <bold>B</bold> leaf <bold>C</bold> flower <bold>D</bold> petal and stamen <bold>E</bold> carpel <bold>F</bold> seed. (Illustrated by Kyungsoo Eo).</p></caption><graphic xmlns:xlink="http://www.w3.org/1999/xlink" xlink:href="phytokeys-212-057_article-82604__-g001.jpg" position="float" orientation="portrait" xlink:type="simple" id="oo_765259.jpg"><uri content-type="original_file" xlink:type="simple">https://binary.pensoft.net/fig/765259</uri></graphic></fig><supplementary-material xmlns:xlink="http://www.w3.org/1999/xlink" id="S1" position="float" orientation="portrait" xlink:type="simple"><object-id content-type="doi" xlink:type="simple">10.3897/phytokeys.212.82604.suppl1</object-id><object-id content-type="arpha" xlink:type="simple">1B8F2C0C-D19C-5725-A51D-3ADA40C99AC0</object-id><label>Supplementary material 1</label><caption><p>Tables S1–S6</p></caption><statement content-type="dataType"><label>Data type</label><p>occurence, morphology (docx./xslx. files in zip. archive)</p></statement><statement content-type="notes"><label>Explanation note</label><p><bold>Table S1.</bold> List of examined specimens for morphological study. <bold>Table S2.</bold> Diagnostic characters observed in <italic><tp:taxon-name><tp:taxon-name-part taxon-name-part-type="genus" reg="Phedimus">Phedimus</tp:taxon-name-part><tp:taxon-name-part taxon-name-part-type="species" reg="daeamensis">daeamensis</tp:taxon-name-part></tp:taxon-name></italic> and the six closest related taxa. <bold>Table S3.</bold> Voucher information and GenBank accession numbers for the 16 accessions of <italic><tp:taxon-name><tp:taxon-name-part taxon-name-part-type="genus" reg="Phedimus">P.</tp:taxon-name-part><tp:taxon-name-part taxon-name-part-type="species" reg="daeamensis">daeamensis</tp:taxon-name-part></tp:taxon-name></italic> and closely related taxa examined in this study. <bold>Table S4.</bold> PCR/sequencing primers and PCR cycling conditions for the DNA regions examined in this study. <bold>Table S5.</bold> Voucher information and GenBank accession numbers for 10 <italic><tp:taxon-name><tp:taxon-name-part taxon-name-part-type="genus" reg="Phedimus">Phedimus</tp:taxon-name-part></tp:taxon-name></italic> accessions downloaded from GenBank. <bold>Table S6.</bold> Variable sites obtained from the ITS and <italic>psb</italic>A-<italic>trn</italic>H IGS regions.</p></statement><media xlink:href="phytokeys-212-057_article-82604__-s001.zip" mimetype="application" mime-subtype="x-zip-compressed" position="float" orientation="portrait" xlink:type="simple" id="oo_765262.zip"><uri content-type="original_file" xlink:type="simple">https://binary.pensoft.net/file/765262</uri></media><permissions><license xlink:type="simple"><license-p>This dataset is made available under the Open Database License (http://opendatacommons.org/licenses/odbl/1.0/). The Open Database License (ODbL) is a license agreement intended to allow users to freely share, modify, and use this Dataset while maintaining this same freedom for others, provided that the original source and author(s) are credited.</license-p></license></permissions><attrib specific-use="authors">Tae-Young Choi, Dong Chan Son, Takashi Shiga, Soo-Rang Lee</attrib></supplementary-material><supplementary-material xmlns:xlink="http://www.w3.org/1999/xlink" id="S2" position="float" orientation="portrait" xlink:type="simple"><object-id content-type="doi" xlink:type="simple">10.3897/phytokeys.212.82604.suppl2</object-id><object-id content-type="arpha" xlink:type="simple">1C0BB47A-0AF3-5458-851A-CD7D542AF42A</object-id><label>Supplementary material 2</label><caption><p>Figure S1</p></caption><statement content-type="dataType"><label>Data type</label><p>Image (Adobe PDF file)</p></statement><statement content-type="notes"><label>Explanation note</label><p><bold>Figure S1.</bold> Bayesian inference tree for individuals of <italic><tp:taxon-name><tp:taxon-name-part taxon-name-part-type="genus" reg="Phedimus">P.</tp:taxon-name-part><tp:taxon-name-part taxon-name-part-type="species" reg="daeamensis">daeamensis</tp:taxon-name-part></tp:taxon-name></italic> and related taxa based on ITS. Numbers above branches are posterior probabilities.</p></statement><media xlink:href="phytokeys-212-057_article-82604__-s002.pdf" mimetype="application" mime-subtype="pdf" position="float" orientation="portrait" xlink:type="simple" id="oo_765263.pdf"><uri content-type="original_file" xlink:type="simple">https://binary.pensoft.net/file/765263</uri></media><permissions><license xlink:type="simple"><license-p>This dataset is made available under the Open Database License (http://opendatacommons.org/licenses/odbl/1.0/). The Open Database License (ODbL) is a license agreement intended to allow users to freely share, modify, and use this Dataset while maintaining this same freedom for others, provided that the original source and author(s) are credited.</license-p></license></permissions><attrib specific-use="authors">Tae-Young Choi, Dong Chan Son, Takashi Shiga, Soo-Rang Lee</attrib></supplementary-material><supplementary-material xmlns:xlink="http://www.w3.org/1999/xlink" id="S3" position="float" orientation="portrait" xlink:type="simple"><object-id content-type="doi" xlink:type="simple">10.3897/phytokeys.212.82604.suppl3</object-id><object-id content-type="arpha" xlink:type="simple">9A29FFF2-94A8-56A0-B8B3-7A3BC55030BC</object-id><label>Supplementary material 3</label><caption><p>Figure S2</p></caption><statement content-type="dataType"><label>Data type</label><p>Image (Adobe PDF file)</p></statement><statement content-type="notes"><label>Explanation note</label><p><bold>Figure S2.</bold> Bayesian inference tree for individuals of <italic><tp:taxon-name><tp:taxon-name-part taxon-name-part-type="genus" reg="Phedimus">P.</tp:taxon-name-part><tp:taxon-name-part taxon-name-part-type="species" reg="daeamensis">daeamensis</tp:taxon-name-part></tp:taxon-name></italic> and related taxa based on <italic>psb</italic>A-<italic>trn</italic>H IGS. Numbers above branches are posterior probabilities.</p></statement><media xlink:href="phytokeys-212-057_article-82604__-s003.pdf" mimetype="application" mime-subtype="pdf" position="float" orientation="portrait" xlink:type="simple" id="oo_765264.pdf"><uri content-type="original_file" xlink:type="simple">https://binary.pensoft.net/file/765264</uri></media><permissions><license xlink:type="simple"><license-p>This dataset is made available under the Open Database License (http://opendatacommons.org/licenses/odbl/1.0/). The Open Database License (ODbL) is a license agreement intended to allow users to freely share, modify, and use this Dataset while maintaining this same freedom for others, provided that the original source and author(s) are credited.</license-p></license></permissions><attrib specific-use="authors">Tae-Young Choi, Dong Chan Son, Takashi Shiga, Soo-Rang Lee</attrib></supplementary-material></tp:treatment-sec></tp:taxon-treatment>
