# Supplementary material for: ﻿Phedimusdaeamensis (Crassulaceae), a new species from Mt. Daeam in Korea
Source: PhytoKeys. 2022 Nov 3;212:57–71. doi: 10.3897/phytokeys.212.82604 (PMC9836587; doi:10.3897/phytokeys.212.82604)
Supplement: Supplementary material 1 — Tables S1–S6 [file phytokeys-212-057_article-82604__-s001.zip]

Archive with 6 entries (6 files):
- 82604_1C-1-A_revised_Table_S4 SM-1.docx
- 82604_1C-1-A_revised_Table_S5 SM-1.docx
- 82604_1C-1-A_revised_Table_S6 SM-1.xls
- 82604_1C-1-A_revised_Table_S1 SM-1.xls
- 82604_1C-1-A_revised_Table_S2 SM-1.docx
- 82604_1C-1-A_revised_Table_S3 SM-1.docx
