# Supplementary material for: ﻿Phedimusdaeamensis (Crassulaceae), a new species from Mt. Daeam in Korea
Source: PhytoKeys. 2022 Nov 3;212:57–71. doi: 10.3897/phytokeys.212.82604 (PMC9836587; doi:10.3897/phytokeys.212.82604)
Supplement: Supplementary material 1 — Tables S1–S6 [file phytokeys-212-057_article-82604__-s001.zip › 82604_1C-1-A_revised_Table_S6 SM-1.xls]

## Sheet: nrITS
nrITS
	19	20	27	35	37	69	70	77	79-81	86	94	96	98	123	143	150	156	159	167	169	176	179	180	185	329	342	383	396	431	440	444	465	467	472	492	500	504	518	525	527	528	529	532	537	552	554	566	568	577
AIZ13	A	A	G	G	C	C	C	T	---	T	-	G	T	C	A	G	T	T	G	T	C	T	C	C	C	C	-	G	T	A	T	G	C	C	A	T	T	A	T	T	C	T	C	C	C	G	A	C	C
LAT7	A	A	G	G	C	C	C	T	---	T	-	G	T	C	A	G	T	T	G	T	C	T	C	C	C	C	-	G	T	A	T	G	C	C	A	T	T	A	T	T	C	T	C	C	C	G	A	C	C
LAT8	A	A	G	G	C	C	C	T	---	T	-	R	T	C	A	G	T	T	G	T	C	T	C	M	C	C	-	G	Y	A	T	G	C	C	A	T	T	A	T	T	C	T	C	C	C	G	A	C	C
LAT10	A	A	G	G	C	C	C	T	---	T	-	A	T	C	A	G	T	T	G	T	C	T	C	C	C	C	-	G	T	A	C	G	C	C	A	T	T	A	T	T	C	T	C	C	C	G	A	C	C
FLO1	A	A	G	G	A	T	T	C	---	T	-	A	T	C	A	G	T	T	G	T	C	T	C	C	C	C	-	G	T	A	C	G	C	C	A	T	T	A	C	T	C	T	C	C	C	G	A	C	C
FLO2	G	A	A	G	C	C	C	T	---	A	-	A	T	C	A	T	T	T	G	T	C	T	C	C	C	C	-	G	T	A	C	G	C	C	A	T	T	G	T	T	C	T	C	C	C	G	A	C	C
FLO3	A	A	G	G	C	C	C	T	---	T	-	A	T	C	A	G	T	T	G	T	C	T	C	C	C	C	-	G	T	A	C	G	C	C	A	T	T	A	T	T	C	T	C	C	C	G	A	C	C
FLO4	A	A	G	G	A	T	T	T	---	T	-	A	T	C	A	G	T	T	G	T	C	T	C	C	C	C	-	G	T	A	C	G	C	C	A	T	T	A	C	T	C	T	C	C	C	G	A	C	C
DAE1	A	T	G	G	C	T	C	T	---	T	C	A	C	T	C	G	T	G	G	C	T	C	C	C	T	C	C	A	T	A	C	T	C	C	G	-	T	A	T	A	A	T	C	C	C	T	A	T	T
DAE2	A	T	G	G	C	T	C	T	---	T	C	A	C	T	C	G	T	G	G	C	T	C	C	C	T	C	C	A	T	A	C	T	C	C	G	-	T	A	T	A	A	T	C	C	C	T	A	T	T
DAE3	A	T	G	G	C	T	C	T	---	T	C	A	C	T	C	G	T	G	G	C	T	C	C	C	T	C	C	A	T	A	C	T	C	C	G	-	T	A	T	A	A	T	C	C	C	T	A	T	T
KAM4	A	A	G	G	C	C	C	T	---	T	-	A	T	C	A	G	T	T	G	T	C	T	C	C	C	C	-	G	T	A	C	G	C	C	A	T	T	A	T	T	C	T	C	C	C	G	A	C	C
KAM9	A	A	G	G	C	C	C	T	---	T	-	A	T	C	A	G	T	T	G	T	C	T	C	C	C	C	-	G	T	A	C	G	C	C	A	T	T	A	T	T	C	T	C	C	C	G	A	C	C
LAV1	A	A	G	G	C	C	C	T	---	T	-	A	T	C	A	G	C	T	G	T	C	T	C	C	C	C	-	G	T	A	C	G	C	C	A	T	C	A	T	T	C	T	C	C	C	G	A	C	C
MID11	A	T	G	G	C	T	C	T	---	T	C	A	C	T	C	G	T	G	G	C	T	C	C	C	C	T	C	A	T	A	C	T	C	C	G	-	T	A	T	A	A	T	C	C	C	T	A	C	T
SIKS8	A	T	G	C	C	T	C	T	---	T	C	A	T	C	A	G	T	G	R	C	C	C	T	C	C	C	-	G	T	T	C	G	T	T	A	-	T	A	T	T	C	A	T	C	T	T	G	C	C
SIKS9	A	T	G	C	C	T	C	T	---	T	C	A	T	C	A	G	T	G	G	C	C	C	T	C	C	C	-	G	T	T	C	G	T	T	A	-	T	A	T	T	C	A	T	C	T	T	G	C	C
SIKS10	A	T	G	C	C	T	C	T	---	T	C	A	T	C	A	G	T	G	G	C	C	C	T	C	C	C	-	G	T	T	C	G	T	T	A	-	T	A	T	T	C	A	T	C	T	T	G	C	C
SIKS11	A	T	G	C	C	T	C	T	TTC	T	C	A	T	C	A	G	T	G	G	C	C	C	T	C	C	C	-	G	T	T	C	G	T	T	A	-	T	A	T	T	C	A	T	C	T	T	G	C	C
SIKS12	A	T	G	C	C	T	C	T	---	T	C	A	T	C	A	G	T	G	R	C	C	C	T	C	C	C	-	G	T	T	C	G	T	T	A	-	T	A	T	T	C	A	T	C	T	T	G	C	C
TAK12	A	T	G	G	C	T	C	T	---	T	C	A	C	T	C	G	T	G	G	C	T	C	C	C	C	C	C	A	T	A	C	T	C	C	G	-	T	A	T	A	A	T	C	M	C	T	A	C	T
TAK13	A	T	G	G	C	T	C	T	---	T	C	A	C	T	C	G	T	G	G	C	T	C	C	C	C	C	C	A	T	A	C	T	C	C	G	-	T	A	T	A	A	T	C	C	C	T	A	C	T
TAK14	A	T	G	G	C	T	C	T	---	T	C	A	C	T	C	G	T	G	G	C	T	C	C	C	C	C	C	A	T	A	C	T	C	C	G	-	T	A	T	A	A	T	C	C	C	T	A	C	T
[truncated: 1 more columns]

## Sheet: psbA-trnH
	11	21-26	28	73	105-111	130	160	191	196	197	200
AIZ13	G	------	G	C	-------	C	T	G	A	T	T
LAT7	G	------	G	C	-------	T	T	G	A	T	T
LAT8	G	CGGTAT	G	C	-------	C	G	G	A	T	T
LAT10	G	------	G	C	-------	T	T	G	A	T	T
FLO1	G	------	G	C	-------	C	T	G	A	T	T
FLO2	G	------	G	C	-------	C	T	G	A	T	T
FLO3	G	------	G	C	ACTTATT	C	T	G	A	T	T
FLO4	G	------	G	C	-------	C	T	G	A	T	T
DAE1	G	------	G	A	-------	C	T	G	A	T	T
DAE2	G	------	G	A	-------	C	T	G	A	T	T
DAE3	G	------	G	A	-------	C	T	G	A	T	T
KAM4	G	------	G	C	-------	T	T	G	A	T	T
KAM9	G	------	G	C	-------	T	T	G	A	T	T
MID11	G	------	G	C	-------	C	T	G	A	T	T
SIKS8	G	------	A	A	-------	C	T	T	G	G	T
SIKS9	G	------	A	A	-------	C	T	T	G	G	T
SIKS10	G	------	A	A	-------	C	T	T	G	G	T
SIKS11	G	------	A	A	-------	C	T	T	G	G	T
SIKS12	T	------	A	A	-------	C	T	T	G	G	T
TAK12	G	------	G	C	-------	C	T	G	A	T	C
TAK13	G	------	G	C	-------	C	T	G	A	T	C
TAK14	G	------	G	A	-------	C	T	G	A	T	C
