# Supplementary material for: ﻿Phedimusdaeamensis (Crassulaceae), a new species from Mt. Daeam in Korea
Source: PhytoKeys. 2022 Nov 3;212:57–71. doi: 10.3897/phytokeys.212.82604 (PMC9836587; doi:10.3897/phytokeys.212.82604)
Supplement: Supplementary material 1 — Tables S1–S6 [file phytokeys-212-057_article-82604__-s001.zip › 82604_1C-1-A_revised_Table_S1 SM-1.xls]

## Sheet: Sheet1
Scientific Names	Specimen No.	Collection Date
Phedimus aizoon L. ('t Hart)	CBU-03951	2014
Phedimus aizoon L. ('t Hart)	CBU03954	1994
Phedimus aizoon L. ('t Hart)	CBU-03955	2010
Phedimus aizoon L. ('t Hart)	CBU-08626	2000
Phedimus aizoon L. ('t Hart)	KH-003478	2011
Phedimus aizoon L. ('t Hart)	KH-060627-013 b	2006
Phedimus aizoon L. ('t Hart)	KH-0702015	2012
Phedimus aizoon L. ('t Hart)	KH-070627-068	2007
Phedimus aizoon L. ('t Hart)	KH-070627-069	2013
Phedimus aizoon L. ('t Hart)	KH-070729-053	2004
Phedimus aizoon L. ('t Hart)	KH-080305	2008
Phedimus aizoon L. ('t Hart)	KH-080309	2008
Phedimus aizoon L. ('t Hart)	KH-080310	2008
Phedimus aizoon L. ('t Hart)	KH-091427	2011
Phedimus aizoon L. ('t Hart)	KH-10710-003	1926
Phedimus aizoon L. ('t Hart)	KH-110707-004	2015
Phedimus aizoon L. ('t Hart)	KH-110819-062	2015
Phedimus aizoon L. ('t Hart)	KH-110819-105	2002
Phedimus aizoon L. ('t Hart)	KH-110903-023	2011
Phedimus aizoon L. ('t Hart)	KH-140619-078	2007
Phedimus aizoon L. ('t Hart)	KH-150620-001	2014
Phedimus aizoon L. ('t Hart)	KH-1596367	1989
Phedimus aizoon L. ('t Hart)	KH-2014GBV025	2005
Phedimus aizoon L. ('t Hart)	KH-4060128	2004
Phedimus aizoon L. ('t Hart)	KH-4060128	2010
Phedimus aizoon L. ('t Hart)	KH-701046	2006
Phedimus aizoon L. ('t Hart)	KH-803027	2008
Phedimus aizoon L. ('t Hart)	KH-80625-12	2008
Phedimus aizoon L. ('t Hart)	KH-80625-136	2008
Phedimus aizoon L. ('t Hart)	KH-80625-137	2008
Phedimus aizoon L. ('t Hart)	KH-80625-43	2008
Phedimus aizoon L. ('t Hart)	KH-80625-44	2008
Phedimus aizoon L. ('t Hart)	KH-80625-91	2005
Phedimus aizoon L. ('t Hart)	KH-80625-92	2008
Phedimus aizoon L. ('t Hart)	KH-80625-92	2008
Phedimus aizoon L. ('t Hart)	KH-80626-119	2008
Phedimus aizoon L. ('t Hart)	KH-80723-42	2008
Phedimus aizoon L. ('t Hart)	KH-901010	2008
Phedimus aizoon L. ('t Hart)	KH-C100486	2011
Phedimus aizoon L. ('t Hart)	KH-C101150	2005
Phedimus aizoon L. ('t Hart)	KH-CBU-081870	2008
Phedimus aizoon L. ('t Hart)	KH-CHJ 50329	2005
Phedimus aizoon L. ('t Hart)	KH-CHJ 50329	2008
Phedimus aizoon L. ('t Hart)	KH-CNU-130337	2010
Phedimus aizoon L. ('t Hart)	KH-Im111813	2005
Phedimus aizoon L. ('t Hart)	KH-Jeon 10985	2001
Phedimus aizoon L. ('t Hart)	KH-kjs050649	2005
Phedimus aizoon L. ('t Hart)	KH-KTAPS 20050504	2012
Phedimus aizoon L. ('t Hart)	KH-KTAPS 20050569	2005
Phedimus aizoon L. ('t Hart)	KH-L121065	2011
Phedimus aizoon L. ('t Hart)	KH-N120637	2011
Phedimus aizoon L. ('t Hart)	KH-N120711	2014
Phedimus aizoon L. ('t Hart)	KH-SDC150084	2002
Phedimus aizoon L. ('t Hart)	KH-Y101025	2007
Phedimus kamtschaticus Fisch. & Mey.	KH-1066613	2004
Phedimus kamtschaticus Fisch. & Mey.	KH-1066958	2003
Phedimus kamtschaticus Fisch. & Mey.	KH-1110936	2005
Phedimus kamtschaticus Fisch. & Mey.	KH-1111004	2005
Phedimus kamtschaticus Fisch. & Mey.	KH-1182349	2007
Phedimus kamtschaticus Fisch. & Mey.	KH-1203790	2008
Phedimus kamtschaticus Fisch. & Mey.	KH-1268782	2009
Phedimus kamtschaticus Fisch. & Mey.	KH-1369289	2012
Phedimus kamtschaticus Fisch. & Mey.	KH-1431475	2012
Phedimus kamtschaticus Fisch. & Mey.	KH-1431476	2012
Phedimus kamtschaticus Fisch. & Mey.	KH-1461809	2012
Phedimus kamtschaticus Fisch. & Mey.	KH-1504052	1990
Phedimus kamtschaticus Fisch. & Mey.	KH-1512838	1997
Phedimus kamtschaticus Fisch. & Mey.	KH-1519497	1984
Phedimus kamtschaticus Fisch. & Mey.	KH-1530687	2014
Phedimus kamtschaticus Fisch. & Mey.	KH-80626-35	2008
Phedimus kamtschaticus Fisch. & Mey.	KH-80725-96	2008
Phedimus kamtschaticus Fisch. & Mey.	KH-ESJeon60818	2006
Phedimus kamtschaticus Fisch. & Mey.	KH-ESJeon80519	2010
Phedimus latiovalifolius (Y.N.Lee) D.C.Son & H.J.Kim	KHB1119179	2006-06-21
Phedimus latiovalifolius (Y.N.Lee) D.C.Son & H.J.Kim	KHB1119180	2006-06-21
Phedimus latiovalifolius (Y.N.Lee) D.C.Son & H.J.Kim	KHB1119181	2006-06-21
Phedimus latiovalifolius (Y.N.Lee) D.C.Son & H.J.Kim	KHB1119182	2006-06-21
Phedimus latiovalifolius (Y.N.Lee) D.C.Son & H.J.Kim	KHB1304368	2009-06-16
Phedimus latiovalifolius (Y.N.Lee) D.C.Son & H.J.Kim	KHB1304802	2009-07-23
Phedimus latiovalifolius (Y.N.Lee) D.C.Son & H.J.Kim	KHB1342542	2011-08-18
Phedimus latiovalifolius (Y.N.Lee) D.C.Son & H.J.Kim	KHB1343222	2011-07-26
Phedimus latiovalifolius (Y.N.Lee) D.C.Son & H.J.Kim	KHB1375764	2012-06-27
Phedimus latiovalifolius (Y.N.Lee) D.C.Son & H.J.Kim	KHB1375765	2012-06-27
Phedimus latiovalifolius (Y.N.Lee) D.C.Son & H.J.Kim	KHB1417123	9~10-Jun-12
Phedimus latiovalifolius (Y.N.Lee) D.C.Son & H.J.Kim	KHB1417124	9~10-Jun-12
Phedimus middendorffianus Maxim.	KH-030522-1594	2003
Phedimus middendorffianus Maxim.	KH-2009-0231(2sheets)	2009
Phedimus middendorffianus Maxim.	KH-2009-0231(2sheets)	2009
Phedimus middendorffianus Maxim.	KH-2009-0275(2sheets)	2009
Phedimus middendorffianus Maxim.	KH-2009-0466	2009
Phedimus middendorffianus Maxim.	KH-An-C1755	2009
Phedimus middendorffianus Maxim.	KH-An-c1759	2010
Phedimus middendorffianus Maxim.	KH-K.0.Yoo.0062	2012
Phedimus middendorffianus Maxim.	KH-VP-KOBG-2K9-2774	2009
Phedimus selskianus (Regel & Maack) 't Hart	KHB1575143	2015-10-03
Phedimus sikokianus (Maxim.) 't Hart	MBK240366	2012
Phedimus sikokianus (Maxim.) 't Hart	MBK262120	2014
Phedimus sikokianus (Maxim.) 't Hart	MBK265963	2015
Phedimus sikokianus (Maxim.) 't Hart	MBK90021	2001
Phedimus sikokianus (Maxim.) 't Hart	NGU10063	2020
Phedimus takesimensis (Nakai) 't Hart	KHB1356857	2012
Phedimus takesimensis (Nakai) 't Hart	KHB1411442	2012-06-26
Phedimus takesimensis (Nakai) 't Hart	KHB1411660	2012-06-28
Phedimus takesimensis (Nakai) 't Hart	KHB1412947	2012-06-28
Phedimus takesimensis (Nakai) 't Hart	KHB1413023	2012-06-29
Phedimus takesimensis (Nakai) 't Hart	KHB1413442	2012-09-05
Phedimus takesimensis (Nakai) 't Hart	KHB1414621	2021-09-04
Phedimus takesimensis (Nakai) 't Hart	KHB1414629	2012-09-04
Phedimus takesimensis (Nakai) 't Hart	KHB1475099	2013-08-21
Phedimus takesimensis (Nakai) 't Hart	KHB1475100	2013-08-21
Phedimus zokuriensis (Nakai) 't Hart	KHB1203790	2009
Phedimus zokuriensis (Nakai) 't Hart	KHB1268782	2010
Phedimus zokuriensis (Nakai) 't Hart	KHB1431475	2014
Phedimus zokuriensis (Nakai) 't Hart	KHB1431476	2014
Phedimus zokuriensis (Nakai) 't Hart	KHB1504050	2015
Phedimus zokuriensis (Nakai) 't Hart	KHB1504051	2015
Phedimus zokuriensis (Nakai) 't Hart	KHB1504052	2015
